# Supplementary material for: Quantum Computational, Spectroscopic (FT-IR, FT-Raman, NMR, and UV–Vis) Hirshfeld Surface and Molecular Docking-Dynamics Studies on 5-Hydroxymethyluracil (Monomer and Trimer)
Source: Molecules. 2023 Feb 24;28(5):2116. doi: 10.3390/molecules28052116 (PMC10004125; doi:10.3390/molecules28052116)
Supplement: Supplementary file 1 [file molecules-28-02116-s001.zip]

Archive with 1 entries (1 files):
- molecules-2106941-supplementary.pdf
